# Supplementary material for: Therapeutic patterns and outcomes in older patients (aged ≥ 65 years) with stage III inoperable non-small cell lung cancer (NSCLC): An investigational study from the SEER database
Source: PLoS One. 2025 Jul 3;20(7):e0327458. doi: 10.1371/journal.pone.0327458 (PMC12225824; doi:10.1371/journal.pone.0327458)
Supplement: S1 Table — (XLSX) [file pone.0327458.s001.xlsx]

## Sheet: 图4-A-OS-HR值列表 (2)
		Median OS	HR (95% CI)	P
	65~74 years	23	21.35-24.65	＜0.001
	≥ 75 years	18	16.60-19.39
	Female	25	22.79-27.21	＜0.001
	Male	18	16.81-19.19
	Squamous	17	15.97~18.03	＜0.001
	Adenocarcinoma	30	27.50~32.50
	Others	23	18.24~27.76
	T1	32	27.60~36.40	＜0.001
	T2	23	20.49~25.51
	T3	22	19.21~24.79
	T4	17	15.67~18.33
	RT	11	9.73~12.27	＜0.001
	RT+CT	24	22.38~25.62
