# Supplementary material for: Therapeutic patterns and outcomes in older patients (aged ≥ 65 years) with stage III inoperable non-small cell lung cancer (NSCLC): An investigational study from the SEER database
Source: PLoS One. 2025 Jul 3;20(7):e0327458. doi: 10.1371/journal.pone.0327458 (PMC12225824; doi:10.1371/journal.pone.0327458)
Supplement: S2 Table — (XLSX) [file pone.0327458.s002.xlsx]

## Sheet: 图4-B-CSS-HR值列表  (2)
		Median CSS	HR (95% CI)	P
	65~74 years	33	30.36~35.64	＜0.001
	≥ 75 years	24	21.71~26.29
	Female	34	30.52~37.48	＜0.001
	Male	24	21.57~26.43
	Squamous	21	19.55~22.46	＜0.001
	Adenocarcinoma	37	33.29~40.71
	Others	31	24.79~37.21
	T1	43	39.08~46.92	＜0.001
	T2	30	26.07~33.93
	T3	31	26.90~35.10
	T4	21	19.26~22.74
	RT	15	12.69~17.31	＜0.001
	RT+CT	33	30.78~35.22
